# Supplementary material for: Druggability Studies of Benzene Sulfonamide Substituted Diarylamide (E3) as a Novel Diuretic
Source: Biomedicines. 2025 Apr 18;13(4):992. doi: 10.3390/biomedicines13040992 (PMC12024912; doi:10.3390/biomedicines13040992)
Supplement: Supplementary file 1 [file biomedicines-13-00992-s001.zip]

Archive with 1 entries (1 files):
- biomedicines-3567355-supplementary.pdf
